# Supplementary material for: Nuclear organization of nucleotide excision repair is mediated by RING1B dependent H2A-ubiquitylation
Source: Oncotarget. 2017 Mar 11;8(19):30870–87. doi: 10.18632/oncotarget.16142 (PMC5458174; doi:10.18632/oncotarget.16142)
Supplement: Supplementary file 2 [file oncotarget-08-30870-s002.xlsx]

## Sheet: Sheet1
Protein.names	Gene.names	- UV unique peptides	+UV unique peptides
DnaJ homolog subfamily C member 2	DNAJC2	49	54
Pre-mRNA-processing-splicing factor 8	PRPF8	49	44
ATP-dependent RNA helicase A	DHX9	38	41
Heterogeneous nuclear ribonucleoprotein U	HNRNPU	35	40
Myb-binding protein 1A	MYBBP1A	32	39
U5 small nuclear ribonucleoprotein 200 kDa helicase	SNRNP200	33	33
Nucleolar RNA helicase 2	DDX21	33	32
Nucleolin	NCL	21	32
Heterogeneous nuclear ribonucleoprotein M	HNRNPM	31	31
60S ribosomal protein L3	RPL3	26	27
Heat shock 70 kDa protein 14	HSPA14	28	27
Poly [ADP-ribose] polymerase 1	PARP1	19	25
RNA-binding protein 28	RBM28	13	24
N-acetyltransferase 10	NAT10	16	23
60S ribosomal protein L4	RPL4	20	22
Nucleolar GTP-binding protein 1	GTPBP4	17	22
Putative ribosomal RNA methyltransferase NOP2	NOP2	20	22
Vimentin	VIM	28	22
40S ribosomal protein S4, X isoform	RPS4X	21	21
40S ribosomal protein S3	RPS3	22	20
Interleukin enhancer-binding factor 3	ILF3	17	20
Putative ATP-dependent RNA helicase DHX30	DHX30	18	20
Ribosomal L1 domain-containing protein 1	RSL1D1	16	20
40S ribosomal protein S3a	RPS3A	19	19
40S ribosomal protein S9	RPS9	16	19
60S ribosomal protein L7a	RPL7A	17	19
60S ribosomal protein L8	RPL8	15	19
Heat shock cognate 71 kDa protein	HSPA8	16	19
Nucleolar protein 56	NOP56	14	19
60S ribosomal protein L5	RPL5	13	18
60S ribosomal protein L7	RPL7	15	18
Coatomer subunit alpha;Xenin;Proxenin	COPA	19	18
Developmentally-regulated GTP-binding protein 1	DRG1	14	18
UDP-glucose:glycoprotein glucosyltransferase 1	UGGT1	22	18
60S ribosomal protein L10a	RPL10A	13	17
Chromodomain-helicase-DNA-binding protein 4	CHD4	11	17
Heterogeneous nuclear ribonucleoprotein A1;Heterogeneous nuclear ribonucleoprotein A1-like 2	HNRNPA1,HNRNPA1L2	13	17
Nucleophosmin	NPM1	15	17
RNA-binding motif protein, X chromosome;RNA-binding motif protein, X chromosome, N-terminally processed;RNA binding motif protein, X-linked-like-1	RBMX,RBMXL1	14	17
ATP-dependent RNA helicase DDX3X;ATP-dependent RNA helicase DDX3Y	DDX3X,DDX3Y	13	16
Guanine nucleotide-binding protein-like 3	GNL3	11	16
Probable ATP-dependent RNA helicase DDX5	DDX5	14	16
Protein arginine N-methyltransferase 5;Protein arginine N-methyltransferase 5, N-terminally processed	PRMT5	16	16
Putative pre-mRNA-splicing factor ATP-dependent RNA helicase DHX15	DHX15	12	16
Ribosomal RNA processing protein 1 homolog B	RRP1B	14	16
40S ribosomal protein S16	RPS16	14	15
40S ribosomal protein S6	RPS6	13	15
60S acidic ribosomal protein P0;60S acidic ribosomal protein P0-like	RPLP0,RPLP0P6	16	15
60S ribosomal protein L18a	RPL18A	13	15
Probable ATP-dependent RNA helicase DDX17	DDX17	15	15
Stress-70 protein, mitochondrial	HSPA9	10	15
Structural maintenance of chromosomes protein 1A	SMC1A	8	15
40S ribosomal protein S8	RPS8	11	14
60S ribosomal protein L10	RPL10	10	14
Heat shock 70 kDa protein 1A/1B	HSPA1A	8	14
NF-kappa-B-repressing factor	NKRF	9	14
Protein RRP5 homolog	PDCD11	14	14
Zinc finger CCCH domain-containing protein 15	ZC3H15	10	14
40S ribosomal protein S13	RPS13	11	13
40S ribosomal protein S19	RPS19	15	13
60S ribosomal protein L11	RPL11	9	13
60S ribosomal protein L15;Ribosomal protein L15	RPL15	13	13
60S ribosomal protein L28	RPL28	11	13
60S ribosomal protein L35a	RPL35A	11	13
ATP-dependent RNA helicase DDX18	DDX18	14	13
Clathrin heavy chain 1	CLTC	10	13
Heterogeneous nuclear ribonucleoprotein H;Heterogeneous nuclear ribonucleoprotein H, N-terminally processed	HNRNPH1	9	13
Pre-mRNA-processing factor 19	PRPF19	8	13
RNA-binding protein 10	RBM10	10	13
Splicing factor 3B subunit 1	SF3B1	11	13
X-ray repair cross-complementing protein 5	XRCC5	10	13
40S ribosomal protein S11	RPS11	11	12
60S ribosomal protein L23a	RPL23A	10	12
ATPase family AAA domain-containing protein 3A;ATPase family AAA domain-containing protein 3B	ATAD3A,ATAD3B	10	12
FACT complex subunit SPT16	SUPT16H	11	12
Heterogeneous nuclear ribonucleoproteins A2/B1	HNRNPA2B1	10	12
Heterogeneous nuclear ribonucleoproteins C1/C2	HNRNPC	13	12
Insulin-like growth factor 2 mRNA-binding protein 1	IGF2BP1	9	12
Matrin-3	MATR3	16	12
Prohibitin-2	PHB2	12	12
rRNA 2-O-methyltransferase fibrillarin	FBL	10	12
Serine/arginine-rich splicing factor 1	SRSF1	10	12
Splicing factor 3B subunit 2	SF3B2	11	12
116 kDa U5 small nuclear ribonucleoprotein component	EFTUD2	11	11
40S ribosomal protein S18	RPS18	13	11
40S ribosomal protein S7	RPS7	11	11
60S ribosomal protein L14	RPL14	9	11
60S ribosomal protein L19	RPL19	11	11
60S ribosomal protein L27	RPL27	10	11
DNA-dependent protein kinase catalytic subunit	PRKDC	14	11
Exosome component 10	EXOSC10	9	11
Histone H4	HIST1H4A	11	11
Lamin-B1	LMNB1	11	11
Non-POU domain-containing octamer-binding protein	NONO	8	11
Nucleolar complex protein 2 homolog	NOC2L	6	11
Probable ATP-dependent RNA helicase DDX27	DDX27	4	11
Putative elongation factor 1-alpha-like 3;Elongation factor 1-alpha 1;Elongation factor 1-alpha 2	EEF1A1P5,EEF1A1,EEF1A2	9	11
SWI/SNF-related matrix-associated actin-dependent regulator of chromatin subfamily A member 5	SMARCA5	7	11
